# Supplementary material for: Examining Public Messaging on Influenza Vaccine over Social Media: Unsupervised Deep Learning of 235,261 Twitter Posts from 2017 to 2023
Source: Vaccines (Basel). 2023 Sep 24;11(10):1518. doi: 10.3390/vaccines11101518 (PMC10610639; doi:10.3390/vaccines11101518)
Supplement: Supplementary file 1 [file vaccines-11-01518-s001.zip]

Archive with 1 entries (1 files):
- vaccines-2579232-supplementary.pdf
